# Supplementary material for: Object Detection of Small Insects in Time-Lapse Camera Recordings
Source: Sensors (Basel). 2023 Aug 18;23(16):7242. doi: 10.3390/s23167242 (PMC10459366; doi:10.3390/s23167242)
Supplement: Supplementary file 1 [file sensors-23-07242-s001.zip]

Archive with 1 entries (1 files):
- sensors-2533987-SI.pdf
